# Supplementary material for: Placental Mesenchymal Stem Cells Alleviate Podocyte Injury in Diabetic Kidney Disease by Modulating Mitophagy via the SIRT1-PGC-1alpha-TFAM Pathway
Source: Int J Mol Sci. 2023 Feb 28;24(5):4696. doi: 10.3390/ijms24054696 (PMC10003373; doi:10.3390/ijms24054696)
Supplement: Supplementary file 1 [file ijms-24-04696-s001.zip]

Archive with 3 entries (3 files):
- Table S1.pdf
- Table S2.pdf
- Figure S1.pdf
